# Supplementary material for: Associations of keratinocyte cancers with snp variants in the sonic hedgehog pathway
Source: BMC Cancer. 2022 May 3;22:490. doi: 10.1186/s12885-022-09565-6 (PMC9063108; doi:10.1186/s12885-022-09565-6)
Supplement: Supplementary file 1 — Additional file 1: Supplementary Table 1. General characteristics of controls and cases (total, BCC only, SCC only, and BCC and SCC). Supplementary Table 2. Association of gene variants in the SHH pathway with KC. We tested the association of 158 SNPs distributed across 43 genes involved in the SHH pathway with KC (BCC, SCC, BCC, and SCC). SNPs are presented in ascending order by p-value. Information on the chromosome location (CHR), SNP name (SNP), base pair position along the chromosome (BP), the allele with the minor allele frequency (A1), allele 2 (A2), A1 frequency in cases (F_cases), and controls (F_controls), Chi-square value (CHISQ), p-value (P) and odds ratio (OR) are presented. Supplementary Table 3. Association of gene variants in the SHH pathway with BCC. We tested the association of 158 SNPs distributed across 43 genes involved in the SHH pathway with BCC. SNPs are presented in ascending order by p-value. Information on the chromosome location (CHR), SNP name (SNP), base pair position along the chromosome (BP), the allele with the minor allele frequency (A1), allele 2 (A2), A1 frequency in cases (F_cases) and controls (F_controls), Chi-square value (CHISQ), p-value (P) and odds ratio (OR) are presented. Supplementary Table 4. Association of gene variants in the SHH pathway with SCC. We tested the association of 158 SNPs distributed across 43 genes involved in the SHH pathway with SCC. SNPs are presented in ascending order by p-value. Information on the chromosome location (CHR), SNP name (SNP), base pair position along the chromosome (BP), the allele with the minor allele frequency (A1), allele 2 (A2), A1 frequency in cases (F_cases) and controls (F_controls), Chi-square value (CHISQ), p-value (P) and odds ratio (OR) are presented. Supplementary Table 5. Sonic Hedgehog pathway genes. [file 12885_2022_9565_MOESM1_ESM.zip]

Archive with 2 entries (2 files):
- SHH- supplementary_material_14Dec.docx
- Supplementary tables.xlsx
