# Supplementary material for: Associations of keratinocyte cancers with snp variants in the sonic hedgehog pathway
Source: BMC Cancer. 2022 May 3;22:490. doi: 10.1186/s12885-022-09565-6 (PMC9063108; doi:10.1186/s12885-022-09565-6)
Supplement: Supplementary file 1 — Additional file 1: Supplementary Table 1. General characteristics of controls and cases (total, BCC only, SCC only, and BCC and SCC). Supplementary Table 2. Association of gene variants in the SHH pathway with KC. We tested the association of 158 SNPs distributed across 43 genes involved in the SHH pathway with KC (BCC, SCC, BCC, and SCC). SNPs are presented in ascending order by p-value. Information on the chromosome location (CHR), SNP name (SNP), base pair position along the chromosome (BP), the allele with the minor allele frequency (A1), allele 2 (A2), A1 frequency in cases (F_cases), and controls (F_controls), Chi-square value (CHISQ), p-value (P) and odds ratio (OR) are presented. Supplementary Table 3. Association of gene variants in the SHH pathway with BCC. We tested the association of 158 SNPs distributed across 43 genes involved in the SHH pathway with BCC. SNPs are presented in ascending order by p-value. Information on the chromosome location (CHR), SNP name (SNP), base pair position along the chromosome (BP), the allele with the minor allele frequency (A1), allele 2 (A2), A1 frequency in cases (F_cases) and controls (F_controls), Chi-square value (CHISQ), p-value (P) and odds ratio (OR) are presented. Supplementary Table 4. Association of gene variants in the SHH pathway with SCC. We tested the association of 158 SNPs distributed across 43 genes involved in the SHH pathway with SCC. SNPs are presented in ascending order by p-value. Information on the chromosome location (CHR), SNP name (SNP), base pair position along the chromosome (BP), the allele with the minor allele frequency (A1), allele 2 (A2), A1 frequency in cases (F_cases) and controls (F_controls), Chi-square value (CHISQ), p-value (P) and odds ratio (OR) are presented. Supplementary Table 5. Sonic Hedgehog pathway genes. [file 12885_2022_9565_MOESM1_ESM.zip › Supplementary tables.xlsx]

## Sheet: Supplementary Table 2 
CHR	SNP	BP	A1	A2	F_cases	F_controls	CHISQ	P	OR
2	rs4848627	121530262	G	A	0.283	0.2056	12.58	0.0003897	1.525
9	GSA-rs10869721	71630841	A	G	0.217	0.2841	8.896	0.002858	0.6986
12	rs3217882	4402817	A	G	0.4196	0.4824	6.021	0.01414	0.7756
2	GSA-rs41268683	169985418	G	A	0.04662	0.07748	5.898	0.01516	0.5823
7	rs7799478	98681222	G	A	0.3537	0.4122	5.449	0.01957	0.7804
2	GSA-rs17050378	121524842	A	G	0.1093	0.07541	5.389	0.02027	1.505
7	rs59136417	41999288	A	G	0.4871	0.4306	4.858	0.02752	1.256
7	rs36113796	42228694	A	C	0.1479	0.1105	4.831	0.02796	1.397
4	rs4689304	5784934	G	A	0.3955	0.4504	4.662	0.03084	0.7983
9	GSA-rs4745514	71629914	A	G	0.2878	0.2397	4.573	0.03248	1.282
3	rs55814436	112956865	A	G	0.1929	0.2345	3.837	0.05013	0.7803
7	rs6463094	42281481	A	G	0.4566	0.5062	3.73	0.05344	0.8197
2	rs57731655	121553124	C	A	0.0418	0.06405	3.585	0.05829	0.6375
2	rs11122823	121580631	A	G	0.3087	0.2655	3.485	0.06192	1.235
4	rs2279247	5812566	G	A	0.2524	0.2944	3.33	0.06804	0.8091
7	rs2056659	98719597	A	G	0.4373	0.4835	3.245	0.07166	0.8303
4	GSA-rs28667895	5732257	A	G	0.2492	0.2104	3.235	0.07206	1.245
1	rs787858	84705481	C	A	0.2797	0.3223	3.234	0.07214	0.8166
9	GSA-rs4745521	71631917	A	G	0.4228	0.4659	2.841	0.09191	0.8398
1	rs11573562	45301735	A	G	0.1839	0.1519	2.82	0.09311	1.258
12	rs3217869	4399970	A	G	0.4116	0.3729	2.381	0.1228	1.176
3	rs9874798	112941557	C	A	0.1158	0.1426	2.374	0.1234	0.7874
7	GSA-rs2395015	98705460	C	A	0.1238	0.09917	2.367	0.1239	1.283
5	rs72835284	171413014	G	A	0.1299	0.1566	2.143	0.1432	0.804
2	rs11679947	170008644	A	G	0.4646	0.501	2.009	0.1564	0.8643
7	rs56086116	148418885	A	G	0.05949	0.07748	1.872	0.1712	0.7531
19	rs740423	1978271	A	G	0.1141	0.09298	1.865	0.172	1.257
12	rs7296288	49479968	A	C	0.4775	0.5124	1.845	0.1743	0.8696
18	rs4987852	60793921	G	A	0.06431	0.08264	1.825	0.1768	0.7629
19	GSA-rs62129495	1962789	G	A	0.3794	0.4122	1.695	0.1929	0.8719
5	GSA-rs2288816	171326223	G	A	0.05949	0.07645	1.677	0.1953	0.7641
5	rs6883971	171336723	A	G	0.4646	0.4959	1.48	0.2238	0.8823
2	GSA-rs59457398	170147903	G	A	0.07717	0.06198	1.38	0.2402	1.266
7	rs13225743	148395287	A	C	0.1367	0.1167	1.378	0.2404	1.198
2	rs830952	170221910	C	A	0.4113	0.441	1.36	0.2436	0.8856
2	rs13408460	121571082	A	G	0.06774	0.05372	1.334	0.248	1.28
1	rs7547892	84658591	G	A	0.4421	0.4711	1.278	0.2583	0.8898
9	GSA-rs28469297	98280788	C	A	0.1045	0.1229	1.257	0.2622	0.8326
2	rs2053989	121544316	A	G	0.4791	0.4504	1.254	0.2628	1.122
7	rs6954873	155591734	G	A	0.1318	0.1519	1.232	0.267	0.8481
18	rs78650525	60850820	G	A	0.05788	0.04545	1.223	0.2688	1.29
18	rs12454712	60845884	G	A	0.3826	0.3554	1.213	0.2707	1.124
2	rs72878472	170144194	G	A	0.1278	0.1097	1.197	0.2739	1.189
2	GSA-rs2047134	225347713	C	A	0.3473	0.3213	1.154	0.2827	1.124
11	rs531793	75026016	A	G	0.3039	0.279	1.133	0.2871	1.128
11	rs1676884	74995632	A	C	0.07395	0.08884	1.103	0.2937	0.819
12	rs11544238	57870155	A	C	0.3408	0.3657	1.021	0.3122	0.8968
3	rs13094203	112993367	A	G	0.1672	0.1488	0.9783	0.3226	1.149
7	rs1029589	42055725	A	G	0.1527	0.1715	0.9708	0.3245	0.8709
5	rs3064348	122862576	A	G	0.4582	0.4835	0.9701	0.3247	0.9035
7	rs872723	155605744	A	G	0.1887	0.1694	0.9654	0.3258	1.14
18	rs6567326	60840608	A	C	0.1527	0.1353	0.9405	0.3321	1.152
12	rs3217933	4413000	G	A	0.2412	0.2624	0.9013	0.3424	0.8933
22	rs3817819	26075188	A	G	0.3424	0.3657	0.8928	0.3447	0.9033
18	GSA-rs17070861	60906480	C	A	0.05645	0.06818	0.8732	0.3501	0.8177
2	rs830983	170116631	A	G	0.3489	0.3719	0.8684	0.3514	0.9049
7	rs78422221	42269426	A	C	0.06431	0.07645	0.8382	0.3599	0.8303
22	rs135757	38703653	A	G	0.2637	0.2438	0.7936	0.373	1.111
2	GSA-rs2673177	170181305	G	A	0.3762	0.3543	0.7832	0.3762	1.099
5	rs10058728	148904092	A	T	0.4759	0.4535	0.7625	0.3826	1.094
18	rs8098848	60857793	G	A	0.254	0.2738	0.7558	0.3847	0.9033
4	rs1355603	145566477	A	G	0.1592	0.1756	0.7295	0.393	0.8886
7	rs2718107	128838659	C	A	0.4453	0.4669	0.7119	0.3988	0.9166
3	seq-rs370725086	112951997	C	A	0.0627	0.0735	0.6843	0.4081	0.8433
11	rs2510658	75006292	A	C	0.1045	0.09194	0.6829	0.4086	1.153
1	rs11163897	84539714	G	A	0.3103	0.3295	0.6431	0.4226	0.9153
2	rs11892957	139291103	A	G	0.129	0.1157	0.6318	0.4267	1.132
18	rs4456611	60810452	A	G	0.4871	0.5072	0.6115	0.4342	0.9228
4	rs3774867	5754115	A	G	0.0836	0.09504	0.6017	0.4379	0.8686
7	rs114615136	42003187	G	A	0.1013	0.08988	0.577	0.4475	1.141
2	rs1187936	121669113	C	A	0.3328	0.3512	0.5707	0.45	0.9213
4	rs4689278	5690902	G	A	0.2235	0.2076	0.5643	0.4525	1.098
4	rs1351357	5746620	A	G	0.3875	0.3688	0.5618	0.4535	1.083
11	rs512797	74996081	A	G	0.1656	0.1519	0.5391	0.4628	1.108
22	rs135748	38685423	C	A	0.1694	0.1556	0.5284	0.4673	1.106
9	rs473902	98256235	C	A	0.07556	0.08574	0.5228	0.4696	0.8716
7	rs846327	42076893	A	G	0.4598	0.4783	0.5201	0.4708	0.9284
18	rs2849380	60979360	A	G	0.2026	0.188	0.5137	0.4735	1.097
22	rs135745	38683637	C	G	0.4614	0.4793	0.4881	0.4848	0.9306
3	rs9859731	112942269	A	C	0.3726	0.3554	0.4846	0.4864	1.077
2	rs13006076	170189224	C	A	0.1174	0.1291	0.4811	0.4879	0.8967
15	rs6494466	64508763	A	G	0.254	0.2696	0.4754	0.4905	0.9224
2	rs831027	170192203	A	G	0.1129	0.1023	0.4491	0.5028	1.117
7	rs243491	148446173	G	A	0.5081	0.4917	0.4036	0.5252	1.068
2	GSA-rs831004	170135742	G	A	0.4116	0.4275	0.3953	0.5295	0.9366
2	rs12988804	170117811	A	G	0.291	0.2769	0.3735	0.5411	1.072
4	rs6819412	145605033	G	A	0.4936	0.4783	0.3532	0.5523	1.063
11	rs9344	69462910	A	G	0.4614	0.4463	0.3501	0.554	1.063
2	GSA-rs72837377	121745295	A	G	0.05788	0.06522	0.3487	0.5549	0.8805
2	rs895485	121570665	A	G	0.4807	0.4959	0.3483	0.5551	0.9411
2	rs11685268	170211551	A	C	0.4839	0.499	0.3429	0.5582	0.9416
11	GSA-rs3212907	69468776	A	G	0.04823	0.05475	0.3254	0.5684	0.8749
22	rs1997644	38715222	G	A	0.4887	0.4742	0.3222	0.5703	1.06
2	rs4848632	121562595	A	G	0.3859	0.3998	0.3082	0.5788	0.9432
10	rs7475335	104343428	A	C	0.3183	0.3316	0.3039	0.5814	0.9412
17	rs10853111	47718188	A	G	0.4293	0.4153	0.3033	0.5818	1.059
11	rs616714	75044640	A	C	0.1833	0.1725	0.3013	0.5831	1.076
18	rs12956104	60880324	A	G	0.3698	0.383	0.2825	0.5951	0.9451
1	rs16828104	168090899	A	G	0.1849	0.1746	0.2739	0.6008	1.072
10	rs11191355	104392497	G	A	0.1688	0.1591	0.2623	0.6085	1.074
17	rs6504617	47685050	C	A	0.1961	0.186	0.2556	0.6132	1.068
3	GSA-rs6782799	119610793	A	G	0.3762	0.3884	0.2393	0.6247	0.9496
4	rs6852113	5694773	A	G	0.3424	0.3543	0.2356	0.6274	0.9489
17	rs1045280	4622638	G	A	0.3161	0.3048	0.229	0.6322	1.055
4	rs10025465	5641753	A	C	0.4837	0.4719	0.2085	0.648	1.048
22	rs73166997	25985070	A	G	0.05968	0.06522	0.1962	0.6578	0.9097
22	GSA-rs8142086	26046513	A	G	0.06109	0.05579	0.1957	0.6582	1.101
11	rs2510894	75062178	A	C	0.4695	0.4803	0.1795	0.6718	0.9573
15	rs4776415	64565276	G	A	0.3248	0.3347	0.1694	0.6806	0.956
2	rs4848641	121603584	A	G	0.1961	0.2045	0.1664	0.6834	0.9489
4	GSA-rs6446387	5678710	G	A	0.4823	0.4721	0.1582	0.6908	1.042
4	rs34170652	5683591	A	G	0.1045	0.1105	0.143	0.7053	0.939
2	rs830968	170159313	A	G	0.4309	0.4401	0.1307	0.7177	0.9632
18	rs2850761	60966397	G	A	0.4614	0.4525	0.1219	0.727	1.037
12	rs3217810	4388271	A	G	0.135	0.1291	0.1161	0.7333	1.053
11	rs506233	75012535	G	A	0.4373	0.4287	0.1136	0.7361	1.036
2	rs2229266	170150671	A	G	0.2669	0.2593	0.1126	0.7373	1.04
17	rs10514970	47688526	A	G	0.08842	0.08368	0.1091	0.7412	1.062
15	rs3803530	90176073	C	A	0.4132	0.405	0.106	0.7447	1.035
4	rs7670299	5576140	G	A	0.3392	0.3316	0.09867	0.7534	1.035
2	rs12991585	170136180	C	A	0.06592	0.06198	0.09846	0.7537	1.068
18	rs10503077	60796445	A	G	0.06592	0.06198	0.09846	0.7537	1.068
18	rs12455492	60982168	C	A	0.09164	0.09607	0.08716	0.7678	0.9492
7	rs4724086	42017972	A	C	0.4244	0.4172	0.08171	0.775	1.03
2	rs2166898	121612659	A	G	0.1527	0.1581	0.08156	0.7752	0.9602
7	rs846398	42160703	G	A	0.3762	0.383	0.07461	0.7847	0.9715
2	GSA-rs116480433	170067106	G	A	0.06431	0.06108	0.06762	0.7948	1.057
4	rs10937681	5820761	A	C	0.3955	0.4019	0.06388	0.8005	0.9738
2	rs4143116	121620828	A	G	0.2138	0.2087	0.06036	0.8059	1.031
2	rs2396092	225335290	G	A	0.1222	0.1263	0.05849	0.8089	0.9629
7	rs1061280	128853123	G	A	0.127	0.1229	0.0577	0.8102	1.038
3	rs13062415	112940703	A	G	0.2467	0.2521	0.05717	0.811	0.9718
17	GSA-rs113441289	80235063	A	G	0.05627	0.05372	0.04765	0.8272	1.05
2	rs437512	219926168	A	G	0.2154	0.22	0.04711	0.8282	0.9733
9	GSA-rs357564	98209594	A	G	0.3355	0.3406	0.04379	0.8342	0.9775
18	rs1982673	60798015	C	A	0.1511	0.155	0.04283	0.836	0.9709
3	rs73235151	112977548	C	A	0.2331	0.2376	0.04123	0.8391	0.9757
4	rs4577515	5642756	G	A	0.4534	0.4483	0.03869	0.8441	1.021
7	GSA-rs1233556	155600417	A	G	0.1495	0.1529	0.03354	0.8547	0.974
18	GSA-rs12457893	60926161	C	A	0.4582	0.4535	0.03354	0.8547	1.019
9	rs4448343	98266370	G	A	0.3339	0.3295	0.03192	0.8582	1.02
5	rs3798130	132042146	A	G	0.1415	0.1446	0.03057	0.8612	0.9746
4	rs11727676	145659064	G	A	0.07717	0.07955	0.02949	0.8637	0.9676
17	GSA-rs7210589	62617313	G	A	0.06935	0.06715	0.02902	0.8647	1.035
18	rs4941185	60823554	G	A	0.4132	0.4089	0.02865	0.8656	1.018
7	rs10271133	148480990	A	G	0.2186	0.2221	0.02632	0.8711	0.9801
2	rs12373777	121645532	G	A	0.4339	0.4298	0.02614	0.8716	1.017
2	rs1992901	121670669	A	G	0.3633	0.3595	0.0242	0.8764	1.017
7	rs3801208	42197067	A	G	0.3794	0.3833	0.0237	0.8777	0.9838
7	GSA-rs4724094	42118825	A	G	0.1302	0.1322	0.01335	0.908	0.9826
4	rs113153867	5675981	A	G	0.05145	0.05269	0.01175	0.9137	0.9752
7	seq-rs34909950	42143340	G	A	0.4389	0.4411	0.007498	0.931	0.9911
18	rs1344229	60956767	A	G	0.373	0.375	0.006531	0.9356	0.9915
7	rs2049622	42176282	G	A	0.4855	0.4835	0.006431	0.9361	1.008
4	rs13109991	5591448	A	G	0.4164	0.4184	0.006164	0.9374	0.9919
7	rs846278	42060957	A	C	0.1222	0.1209	0.006175	0.9374	1.012
4	GSA-rs6446389	5680311	G	A	0.2138	0.2122	0.005861	0.939	1.01
3	rs6782058	112936907	A	G	0.3569	0.3585	0.003999	0.9496	0.9932
Supplementary Table 2: Association of gene variants in the SHH pathway with KC
Chr - chromosome, BP position - basepair positon, A1- effect allele, A2, Non-effecet allele, freq cases- allele frequency in cases, freq controls- allele, frequency in controls, CHISQ-chi-square value, P- P-value, OR- odds ratio			A1

## Sheet: Supplementary Table 3
CHR	SNP	BP	A1	A2	F_cases	F_controls	CHISQ	P	OR
12	rs3217882	4402817	A	G	0.3952	0.4824	8.245	0.004085	0.7009
1	rs970318	84682179	A	G	0.3656	0.4442	6.809	0.009071	0.721
9	GSA-rs10869721	71630841	A	G	0.2177	0.2841	6.064	0.0138	0.7014
7	rs6954873	155591734	G	A	0.1022	0.1519	5.58	0.01817	0.6354
2	rs4848627	121530262	G	A	0.2634	0.2056	5.215	0.02239	1.382
1	rs7547892	84658591	G	A	0.4032	0.4711	4.994	0.02544	0.7587
3	rs55814436	112956865	A	G	0.1828	0.2345	4.185	0.04078	0.7302
4	rs2279247	5812566	G	A	0.2392	0.2944	4.066	0.04376	0.7537
7	rs36113796	42228694	A	C	0.1505	0.1105	4.024	0.04485	1.426
4	rs4689304	5784934	G	A	0.3925	0.4504	3.672	0.05534	0.7883
1	rs11573562	45301735	A	G	0.1946	0.1519	3.571	0.05879	1.349
2	GSA-rs41268683	169985418	G	A	0.04839	0.07748	3.522	0.06058	0.6054
7	rs6463094	42281481	A	G	0.4516	0.5062	3.204	0.07347	0.8034
2	GSA-rs17050378	121524842	A	G	0.1048	0.07541	3.038	0.08135	1.436
2	rs57731655	121553124	C	A	0.04032	0.06405	2.793	0.09466	0.614
2	rs13408460	121571082	A	G	0.07796	0.05372	2.78	0.09546	1.489
9	GSA-rs4745521	71631917	A	G	0.4167	0.4659	2.63	0.1048	0.8188
4	GSA-rs28667895	5732257	A	G	0.2514	0.2104	2.593	0.1074	1.26
9	GSA-rs4745514	71629914	A	G	0.2823	0.2397	2.589	0.1076	1.248
7	rs7799478	98681222	G	A	0.3656	0.4122	2.433	0.1188	0.8218
2	GSA-rs59457398	170147903	G	A	0.08602	0.06198	2.428	0.1192	1.424
19	rs740423	1978271	A	G	0.121	0.09298	2.324	0.1274	1.343
2	rs830968	170159313	A	G	0.3952	0.4401	2.216	0.1366	0.8312
9	GSA-rs28469297	98280788	C	A	0.09409	0.1229	2.199	0.1381	0.741
18	rs4987852	60793921	G	A	0.05914	0.08264	2.111	0.1462	0.6977
2	GSA-rs2047134	225347713	C	A	0.3629	0.3213	2.097	0.1476	1.203
3	rs9874798	112941557	C	A	0.1129	0.1426	2.033	0.1539	0.7655
7	rs59136417	41999288	A	G	0.473	0.4306	1.943	0.1633	1.187
4	rs4689278	5690902	G	A	0.2419	0.2076	1.859	0.1728	1.218
4	rs10937681	5820761	A	C	0.3629	0.4019	1.713	0.1906	0.8478
1	rs11163897	84539714	G	A	0.293	0.3295	1.65	0.199	0.8432
12	rs3217933	4413000	G	A	0.2285	0.2624	1.634	0.2011	0.8325
15	rs4776415	64565276	G	A	0.2984	0.3347	1.617	0.2035	0.8453
1	rs787858	84705481	C	A	0.2876	0.3223	1.504	0.2201	0.849
2	rs11122823	121580631	A	G	0.2984	0.2655	1.459	0.227	1.177
2	rs72878472	170144194	G	A	0.1332	0.1097	1.424	0.2328	1.246
5	rs6883971	171336723	A	G	0.4597	0.4959	1.409	0.2352	0.8649
2	rs830952	170221910	C	A	0.4059	0.441	1.348	0.2457	0.8661
7	rs56086116	148418885	A	G	0.05914	0.07748	1.346	0.246	0.7484
12	rs3217869	4399970	A	G	0.4059	0.3729	1.238	0.2659	1.149
2	rs1187936	121669113	C	A	0.3199	0.3512	1.173	0.2789	0.8688
4	rs1383178	5721930	G	A	0.1102	0.1312	1.079	0.2989	0.8203
15	rs6494466	64508763	A	G	0.2419	0.2696	1.066	0.3019	0.8645
11	rs512797	74996081	A	G	0.1747	0.1519	1.056	0.3042	1.182
11	rs2510894	75062178	A	C	0.5108	0.4803	0.9947	0.3186	1.129
5	rs72835284	171413014	G	A	0.1351	0.1566	0.9592	0.3274	0.8417
4	rs6819412	145605033	G	A	0.5081	0.4783	0.9526	0.3291	1.126
2	rs11892957	139291103	A	G	0.1351	0.1157	0.9499	0.3297	1.194
18	rs4941185	60823554	G	A	0.4382	0.4089	0.9464	0.3306	1.127
11	rs1676884	74995632	A	C	0.07258	0.08884	0.9204	0.3374	0.8026
7	rs2056659	98719597	A	G	0.4543	0.4835	0.9169	0.3383	0.8894
22	rs135757	38703653	A	G	0.2688	0.2438	0.8951	0.3441	1.14
17	rs10853111	47718188	A	G	0.4435	0.4153	0.8792	0.3484	1.122
4	rs11727676	145659064	G	A	0.06452	0.07955	0.871	0.3507	0.798
19	GSA-rs62129495	1962789	G	A	0.3844	0.4122	0.8611	0.3534	0.8905
12	rs11544238	57870155	A	C	0.3387	0.3657	0.8517	0.3561	0.8884
4	rs10025465	5641753	A	C	0.5	0.4719	0.8434	0.3584	1.119
4	GSA-rs6446387	5678710	G	A	0.5	0.4721	0.8376	0.3601	1.118
7	rs846327	42076893	A	G	0.4516	0.4783	0.7685	0.3807	0.8982
2	rs2229266	170150671	A	G	0.2823	0.2593	0.7262	0.3941	1.123
2	rs2053989	121544316	A	G	0.4758	0.4504	0.6982	0.4034	1.108
18	GSA-rs12457893	60926161	C	A	0.4785	0.4535	0.6751	0.4113	1.106
5	GSA-rs2288816	171326223	G	A	0.06452	0.07645	0.5642	0.4526	0.8332
7	rs78422221	42269426	A	C	0.06452	0.07645	0.5642	0.4526	0.8332
3	seq-rs370725086	112951997	C	A	0.06183	0.0735	0.5601	0.4542	0.8307
18	rs12454712	60845884	G	A	0.3763	0.3554	0.5123	0.4742	1.095
2	rs2166898	121612659	A	G	0.1425	0.1581	0.5017	0.4788	0.885
18	rs10503077	60796445	A	G	0.07258	0.06198	0.4971	0.4808	1.184
2	GSA-rs116480433	170067106	G	A	0.05108	0.06108	0.4894	0.4842	0.8274
1	rs16828104	168090899	A	G	0.1909	0.1746	0.484	0.4866	1.115
2	rs12988804	170117811	A	G	0.2957	0.2769	0.471	0.4925	1.097
7	rs1029589	42055725	A	G	0.1559	0.1715	0.4682	0.4938	0.8924
3	GSA-rs6782799	119610793	A	G	0.3683	0.3884	0.4618	0.4968	0.9179
18	rs2849380	60979360	A	G	0.172	0.188	0.4575	0.4988	0.8974
22	rs1997644	38715222	G	A	0.4946	0.4742	0.4503	0.5022	1.085
4	rs4577515	5642756	G	A	0.4677	0.4483	0.4078	0.5231	1.081
4	rs1355603	145566477	A	G	0.1613	0.1756	0.3881	0.5333	0.9027
18	rs4987855	60793549	A	G	0.08602	0.09711	0.3877	0.5335	0.8751
4	rs1351357	5746620	A	G	0.3871	0.3688	0.3842	0.5353	1.081
7	rs846398	42160703	G	A	0.3656	0.383	0.347	0.5558	0.9283
4	rs34170652	5683591	A	G	0.09946	0.1105	0.3436	0.5577	0.8887
18	GSA-rs17070861	60906480	C	A	0.05946	0.06818	0.3314	0.5648	0.864
22	rs73166997	25985070	A	G	0.05676	0.06522	0.325	0.5686	0.8625
2	rs11679947	170008644	A	G	0.4839	0.501	0.3166	0.5736	0.9336
22	rs3817819	26075188	A	G	0.3495	0.3657	0.3072	0.5794	0.9317
2	GSA-rs831004	170135742	G	A	0.4113	0.4275	0.2904	0.5899	0.9355
4	rs6852113	5694773	A	G	0.3387	0.3543	0.2885	0.5912	0.9333
11	rs9344	69462910	A	G	0.4624	0.4463	0.2808	0.5962	1.067
17	GSA-rs7210589	62617313	G	A	0.07527	0.06715	0.2743	0.6004	1.131
3	rs6782058	112936907	A	G	0.3737	0.3585	0.2681	0.6046	1.068
9	rs4448343	98266370	G	A	0.3441	0.3295	0.2556	0.6132	1.067
4	rs13109991	5591448	A	G	0.4032	0.4184	0.2546	0.6138	0.9393
18	rs4456611	60810452	A	G	0.4919	0.5072	0.2515	0.616	0.9406
4	GSA-rs4689312	5749784	A	G	0.3898	0.375	0.2496	0.6174	1.065
11	rs506233	75012535	G	A	0.4435	0.4287	0.2407	0.6237	1.062
2	rs830983	170116631	A	G	0.3575	0.3719	0.2388	0.6251	0.9398
2	rs895485	121570665	A	G	0.5108	0.4959	0.2382	0.6255	1.061
3	rs73235151	112977548	C	A	0.25	0.2376	0.2274	0.6335	1.07
5	rs9313565	171386091	G	A	0.1324	0.1229	0.22	0.6391	1.089
11	GSA-rs3212907	69468776	A	G	0.04839	0.05475	0.217	0.6414	0.8778
9	rs473902	98256235	C	A	0.07796	0.08574	0.2127	0.6446	0.9015
10	rs11191355	104392497	G	A	0.1694	0.1591	0.2086	0.6479	1.078
7	GSA-rs2395015	98705460	C	A	0.1075	0.09917	0.2056	0.6502	1.094
7	rs846381	42171041	G	A	0.2634	0.2516	0.1999	0.6548	1.064
9	GSA-rs357564	98209594	A	G	0.328	0.3406	0.1915	0.6617	0.9449
7	rs1061280	128853123	G	A	0.1317	0.1229	0.1892	0.6636	1.082
2	rs7588213	121735335	C	A	0.2661	0.2779	0.1867	0.6657	0.9423
5	rs3064348	122862576	A	G	0.4704	0.4835	0.1831	0.6687	0.9491
2	rs4848632	121562595	A	G	0.3871	0.3998	0.1811	0.6705	0.9482
18	rs1982673	60798015	C	A	0.164	0.155	0.1648	0.6848	1.07
2	rs2396092	225335290	G	A	0.1183	0.1263	0.1587	0.6903	0.928
2	rs4143116	121620828	A	G	0.1989	0.2087	0.1563	0.6926	0.9417
4	GSA-rs114193092	145661915	A	C	0.05914	0.05372	0.1513	0.6972	1.107
7	rs10271133	148480990	A	G	0.2124	0.2221	0.1489	0.6996	0.9443
18	rs8098848	60857793	G	A	0.2634	0.2738	0.1449	0.7035	0.9488
7	GSA-rs1233556	155600417	A	G	0.1613	0.1529	0.1445	0.7038	1.065
7	rs114615136	42003187	G	A	0.08333	0.08988	0.1432	0.7051	0.9206
22	rs135748	38685423	C	A	0.164	0.1556	0.1416	0.7067	1.064
2	GSA-rs10170310	139278922	G	A	0.1613	0.1694	0.1276	0.7209	0.9428
7	seq-rs34909950	42143340	G	A	0.4516	0.4411	0.1199	0.7291	1.043
18	rs6567326	60840608	A	C	0.1425	0.1353	0.1157	0.7337	1.062
7	rs2718107	128838659	C	A	0.457	0.4669	0.107	0.7436	0.9607
18	rs12956104	60880324	A	G	0.3925	0.383	0.1012	0.7503	1.041
4	rs6813104	5816938	A	G	0.2204	0.2283	0.09525	0.7576	0.9557
2	rs437512	219926168	A	G	0.2124	0.22	0.0929	0.7605	0.9557
7	GSA-rs4724094	42118825	A	G	0.1263	0.1322	0.08203	0.7746	0.949
11	rs531793	75026016	A	G	0.2715	0.279	0.07621	0.7825	0.9629
11	rs2510658	75006292	A	C	0.09677	0.09194	0.07418	0.7853	1.058
12	rs3217810	4388271	A	G	0.1237	0.1291	0.07239	0.7879	0.9516
3	rs13062415	112940703	A	G	0.2459	0.2521	0.05404	0.8162	0.9674
18	rs1344229	60956767	A	G	0.3683	0.375	0.05189	0.8198	0.9716
10	rs7475335	104343428	A	C	0.3253	0.3316	0.04891	0.825	0.9717
7	rs13225743	148395287	A	C	0.121	0.1167	0.04628	0.8297	1.041
2	rs11685268	170211551	A	C	0.5054	0.499	0.04416	0.8336	1.026
22	rs135745	38683637	C	G	0.4731	0.4793	0.04168	0.8382	0.9754
2	rs12991585	170136180	C	A	0.05914	0.06198	0.03783	0.8458	0.9512
18	rs12455492	60982168	C	A	0.09946	0.09607	0.03521	0.8512	1.039
7	rs243491	148446173	G	A	0.4866	0.4917	0.02861	0.8657	0.9796
2	GSA-rs2673177	170181305	G	A	0.3495	0.3543	0.02798	0.8672	0.9788
3	rs13094203	112993367	A	G	0.1452	0.1488	0.02764	0.868	0.9717
7	rs4724086	42017972	A	C	0.422	0.4172	0.02605	0.8718	1.02
4	rs7670299	5576140	G	A	0.336	0.3316	0.02354	0.8781	1.02
2	rs831027	170192203	A	G	0.09946	0.1023	0.02327	0.8787	0.9695
5	rs3798130	132042146	A	G	0.1478	0.1446	0.02243	0.881	1.026
7	rs846278	42060957	A	C	0.1237	0.1209	0.01955	0.8888	1.026
11	rs616714	75044640	A	C	0.1694	0.1725	0.01894	0.8905	0.9779
17	rs6504617	47685050	C	A	0.1828	0.186	0.01773	0.8941	0.9792
2	GSA-rs72837377	121745295	A	G	0.0672	0.06522	0.01726	0.8955	1.033
2	rs13006076	170189224	C	A	0.1317	0.1291	0.01593	0.8996	1.023
4	GSA-rs6446389	5680311	G	A	0.2097	0.2122	0.01037	0.9189	0.9849
7	rs2049622	42176282	G	A	0.4866	0.4835	0.01026	0.9193	1.012
4	rs3774867	5754115	A	G	0.09677	0.09504	0.00934	0.923	1.02
4	rs113153867	5675981	A	G	0.05376	0.05269	0.006218	0.9372	1.022
17	rs1045280	4622638	G	A	0.3065	0.3048	0.00366	0.9518	1.008
15	rs3803530	90176073	C	A	0.4032	0.405	0.00335	0.9538	0.9928
22	GSA-rs8142086	26046513	A	G	0.05645	0.05579	0.002259	0.9621	1.013
7	rs3801208	42197067	A	G	0.3844	0.3833	0.001488	0.9692	1.005
7	rs872723	155605744	A	G	0.1703	0.1694	0.001369	0.9705	1.006
Supplementary Table 3: Association of gene variants in the SHH pathway with BCC
Chr - chromosome, BP position - basepair positon, A1- effect allele, A2, Non-effeet allele, freq cases- allele frequency incases, freq controls- allele, frequency in controls, CHISQ-chi-square value, P- P-value, OR- odds ratio			A1

## Sheet: Supplementary Table 4
CHR	SNP	BP	A1	A2	F_cases	F_controls	CHISQ	P	OR
2	rs4848627	121530262	G	A	0.3545	0.2056	12.74	0.0003577	2.123
18	rs2849380	60979360	A	G	0.3	0.188	7.758	0.005348	1.851
7	GSA-rs35280470	42004664	A	G	0.1273	0.05992	7.19	0.007333	2.288
2	rs895485	121570665	A	G	0.3727	0.4959	5.998	0.01432	0.6041
2	GSA-rs17050378	121524842	A	G	0.1364	0.07541	4.895	0.02694	1.936
4	rs735172	5758869	G	A	0.3909	0.2893	4.864	0.02743	1.577
7	rs114615136	42003187	G	A	0.1545	0.08988	4.739	0.02949	1.851
3	rs13094203	112993367	A	G	0.2273	0.1488	4.606	0.03186	1.683
5	rs10058728	148904092	A	T	0.5545	0.4535	4.054	0.04406	1.5
3	rs73235151	112977548	C	A	0.1545	0.2376	3.852	0.04967	0.5867
2	GSA-rs72837377	121745295	A	G	0.01818	0.06522	3.849	0.04977	0.2654
4	rs6813104	5816938	A	G	0.3091	0.2283	3.57	0.05885	1.512
12	rs7296288	49479968	A	C	0.4182	0.5124	3.507	0.0611	0.684
5	rs3064348	122862576	A	G	0.3909	0.4835	3.394	0.06542	0.6857
2	rs11122823	121580631	A	G	0.3455	0.2655	3.177	0.07468	1.46
11	rs2510894	75062178	A	C	0.3909	0.4803	3.169	0.07504	0.6944
17	rs6504617	47685050	C	A	0.2545	0.186	2.985	0.08406	1.495
2	rs13006076	170189224	C	A	0.07273	0.1291	2.906	0.08827	0.5289
15	rs6494466	64508763	A	G	0.3455	0.2696	2.833	0.09232	1.43
17	rs1045280	4622638	G	A	0.3818	0.3048	2.73	0.09848	1.409
4	rs34170652	5683591	A	G	0.1636	0.1105	2.717	0.0993	1.574
9	GSA-rs4745514	71629914	A	G	0.3091	0.2397	2.561	0.1095	1.419
18	rs6567326	60840608	A	C	0.1909	0.1353	2.519	0.1125	1.508
4	rs4689278	5690902	G	A	0.2727	0.2076	2.485	0.1149	1.431
7	rs59136417	41999288	A	G	0.5091	0.4306	2.468	0.1162	1.371
7	rs846278	42060957	A	C	0.1727	0.1209	2.41	0.1206	1.519
2	rs57731655	121553124	C	A	0.02727	0.06405	2.358	0.1247	0.4097
7	rs7799478	98681222	G	A	0.3364	0.4122	2.358	0.1247	0.7228
18	rs1982673	60798015	C	A	0.1	0.155	2.348	0.1254	0.6059
3	rs9874798	112941557	C	A	0.09091	0.1426	2.225	0.1358	0.6014
3	rs9859731	112942269	A	C	0.4273	0.3554	2.209	0.1372	1.353
12	rs3217869	4399970	A	G	0.4455	0.3729	2.204	0.1376	1.351
9	GSA-rs28469297	98280788	C	A	0.1727	0.1229	2.194	0.1386	1.49
4	rs1383178	5721930	G	A	0.1818	0.1312	2.149	0.1427	1.472
18	rs8098848	60857793	G	A	0.2091	0.2738	2.11	0.1463	0.7013
3	seq-rs370725086	112951997	C	A	0.03636	0.0735	2.1	0.1473	0.4757
4	GSA-rs6446387	5678710	G	A	0.4	0.4721	2.065	0.1508	0.7454
18	rs4456611	60810452	A	G	0.4364	0.5072	1.984	0.1589	0.7521
10	rs11191355	104392497	G	A	0.2091	0.1591	1.799	0.1798	1.397
18	rs4941185	60823554	G	A	0.3455	0.4089	1.653	0.1985	0.7629
4	rs10025465	5641753	A	C	0.4074	0.4719	1.625	0.2024	0.7693
18	rs78650525	60850820	G	A	0.07273	0.04545	1.6	0.2059	1.647
4	rs10937681	5820761	A	C	0.4636	0.4019	1.561	0.2116	1.287
9	GSA-rs357564	98209594	A	G	0.2818	0.3406	1.532	0.2159	0.7598
22	rs135757	38703653	A	G	0.1909	0.2438	1.522	0.2173	0.7319
7	GSA-rs2395015	98705460	C	A	0.1364	0.09917	1.479	0.2239	1.434
17	rs10514970	47688526	A	G	0.1182	0.08368	1.477	0.2242	1.468
2	GSA-rs41268683	169985418	G	A	0.04545	0.07748	1.474	0.2246	0.567
2	rs830968	170159313	A	G	0.5	0.4401	1.435	0.2309	1.272
7	seq-rs34909950	42143340	G	A	0.3818	0.4411	1.413	0.2345	0.7825
11	rs616714	75044640	A	C	0.2182	0.1725	1.413	0.2346	1.339
2	rs2053989	121544316	A	G	0.5091	0.4504	1.371	0.2417	1.265
2	rs13408460	121571082	A	G	0.02778	0.05372	1.348	0.2456	0.5033
7	rs13225743	148395287	A	C	0.1545	0.1167	1.332	0.2485	1.383
18	rs12956104	60880324	A	G	0.3273	0.383	1.306	0.253	0.7836
9	rs473902	98256235	C	A	0.05455	0.08574	1.269	0.2599	0.6152
7	rs2056659	98719597	A	G	0.4273	0.4835	1.25	0.2635	0.797
12	rs3217882	4402817	A	G	0.4273	0.4824	1.205	0.2723	0.8003
12	rs11544238	57870155	A	C	0.4182	0.3657	1.166	0.2803	1.247
4	rs2279247	5812566	G	A	0.2455	0.2944	1.152	0.2832	0.7796
18	GSA-rs12457893	60926161	C	A	0.4	0.4535	1.144	0.2849	0.8033
1	rs787858	84705481	C	A	0.2727	0.3223	1.121	0.2896	0.7885
9	rs4448343	98266370	G	A	0.3796	0.3295	1.095	0.2954	1.245
22	rs135748	38685423	C	A	0.1944	0.1556	1.093	0.2958	1.31
22	rs73166997	25985070	A	G	0.09091	0.06522	1.031	0.31	1.433
11	rs1676884	74995632	A	C	0.1182	0.08884	1.019	0.3127	1.374
15	rs3803530	90176073	C	A	0.4545	0.405	1.004	0.3163	1.224
3	GSA-rs6782799	119610793	A	G	0.4364	0.3884	0.9511	0.3294	1.219
7	rs2718107	128838659	C	A	0.4182	0.4669	0.9448	0.331	0.8205
7	rs10271133	148480990	A	G	0.1818	0.2221	0.9405	0.3321	0.7783
4	GSA-rs28667895	5732257	A	G	0.25	0.2104	0.903	0.342	1.251
7	rs1029589	42055725	A	G	0.1364	0.1715	0.8722	0.3503	0.7628
2	rs830983	170116631	A	G	0.3273	0.3719	0.8465	0.3575	0.8216
1	rs11163897	84539714	G	A	0.3727	0.3295	0.8281	0.3628	1.209
22	rs3817819	26075188	A	G	0.4091	0.3657	0.7976	0.3718	1.201
2	rs2166898	121612659	A	G	0.1909	0.1581	0.7875	0.3748	1.257
2	rs4143116	121620828	A	G	0.1727	0.2087	0.7833	0.3761	0.7918
11	rs531793	75026016	A	G	0.3182	0.279	0.7452	0.388	1.206
10	rs7475335	104343428	A	C	0.2909	0.3316	0.743	0.3887	0.8269
2	rs12373777	121645532	G	A	0.4727	0.4298	0.7426	0.3888	1.19
7	rs6463094	42281481	A	G	0.4636	0.5062	0.7157	0.3975	0.8432
4	rs6819412	145605033	G	A	0.4364	0.4783	0.6969	0.4038	0.8444
7	rs846327	42076893	A	G	0.4364	0.4783	0.6969	0.4038	0.8444
7	rs78422221	42269426	A	C	0.05455	0.07645	0.6896	0.4063	0.697
7	rs36113796	42228694	A	C	0.1364	0.1105	0.6564	0.4178	1.271
2	GSA-rs10170310	139278922	G	A	0.2	0.1694	0.6469	0.4212	1.226
18	rs12455492	60982168	C	A	0.07273	0.09607	0.6341	0.4259	0.7379
4	GSA-rs4689312	5749784	A	G	0.3364	0.375	0.6318	0.4267	0.8447
7	rs846381	42171041	G	A	0.2182	0.2516	0.5895	0.4426	0.8303
2	GSA-rs2673177	170181305	G	A	0.3909	0.3543	0.5747	0.4484	1.169
4	rs6852113	5694773	A	G	0.3182	0.3543	0.5671	0.4514	0.8503
7	rs4724086	42017972	A	C	0.4545	0.4172	0.5655	0.4521	1.164
2	rs4848632	121562595	A	G	0.3636	0.3998	0.5398	0.4625	0.8579
22	GSA-rs8142086	26046513	A	G	0.07273	0.05579	0.523	0.4695	1.328
2	rs12991585	170136180	C	A	0.04545	0.06198	0.4763	0.4901	0.7206
7	GSA-rs4724094	42118825	A	G	0.1091	0.1322	0.4681	0.4939	0.8036
3	rs13062415	112940703	A	G	0.2222	0.2521	0.4629	0.4963	0.8477
17	rs10853111	47718188	A	G	0.3818	0.4153	0.4568	0.4991	0.8696
22	rs135745	38683637	C	G	0.4455	0.4793	0.4547	0.5001	0.8725
5	rs72835284	171413014	G	A	0.1321	0.1566	0.4394	0.5074	0.8197
3	rs6782058	112936907	A	G	0.3273	0.3585	0.4197	0.5171	0.8706
4	rs4689304	5784934	G	A	0.4182	0.4504	0.4151	0.5194	0.877
4	rs1351357	5746620	A	G	0.4	0.3688	0.4115	0.5212	1.141
4	rs1355603	145566477	A	G	0.2	0.1756	0.4011	0.5265	1.174
19	GSA-rs62129495	1962789	G	A	0.3818	0.4122	0.3769	0.5393	0.8808
9	GSA-rs4745521	71631917	A	G	0.4364	0.4659	0.3468	0.5559	0.8875
7	rs2049622	42176282	G	A	0.4545	0.4835	0.3311	0.565	0.8903
11	rs512797	74996081	A	G	0.1727	0.1519	0.3302	0.5656	1.166
2	rs11679947	170008644	A	G	0.4727	0.501	0.3166	0.5737	0.8929
2	rs4848641	121603584	A	G	0.1818	0.2045	0.3162	0.5739	0.8642
11	rs9344	69462910	A	G	0.4182	0.4463	0.316	0.574	0.8918
2	rs72878472	170144194	G	A	0.1273	0.1097	0.3067	0.5797	1.183
2	GSA-rs831004	170135742	G	A	0.4	0.4275	0.3065	0.5799	0.8927
5	rs3798130	132042146	A	G	0.1636	0.1446	0.2853	0.5932	1.157
2	rs2229266	170150671	A	G	0.2818	0.2593	0.2594	0.6106	1.121
2	GSA-rs116480433	170067106	G	A	0.07273	0.06108	0.2296	0.6318	1.206
7	GSA-rs1233556	155600417	A	G	0.1364	0.1529	0.2103	0.6466	0.8748
2	rs830952	170221910	C	A	0.4182	0.441	0.2087	0.6478	0.9111
4	rs3774867	5754115	A	G	0.08182	0.09504	0.2034	0.652	0.8485
2	rs1187936	121669113	C	A	0.3727	0.3512	0.1996	0.6551	1.098
2	GSA-rs59457398	170147903	G	A	0.07273	0.06198	0.1929	0.6605	1.187
7	rs1061280	128853123	G	A	0.1091	0.1229	0.1773	0.6737	0.8736
4	rs11727676	145659064	G	A	0.09091	0.07955	0.1719	0.6784	1.157
18	rs4987855	60793549	A	G	0.1091	0.09711	0.16	0.6892	1.139
17	GSA-rs113441289	80235063	A	G	0.04545	0.05372	0.1347	0.7136	0.8388
18	rs4987852	60793921	G	A	0.07273	0.08264	0.1296	0.7189	0.8706
15	rs4776415	64565276	G	A	0.3182	0.3347	0.1215	0.7274	0.9276
7	rs243491	148446173	G	A	0.5093	0.4917	0.1196	0.7295	1.073
7	rs3801208	42197067	A	G	0.4	0.3833	0.1168	0.7325	1.073
2	rs11685268	170211551	A	C	0.4818	0.499	0.1162	0.7332	0.9337
11	rs506233	75012535	G	A	0.4455	0.4287	0.1128	0.7369	1.07
2	GSA-rs2047134	225347713	C	A	0.3364	0.3213	0.1028	0.7485	1.071
2	rs831027	170192203	A	G	0.09259	0.1023	0.1	0.7518	0.8957
2	rs12988804	170117811	A	G	0.2636	0.2769	0.08653	0.7686	0.9351
2	rs1992901	121670669	A	G	0.3727	0.3595	0.07488	0.7844	1.059
5	rs6883971	171336723	A	G	0.5091	0.4959	0.06909	0.7927	1.054
2	rs2396092	225335290	G	A	0.1182	0.1263	0.05923	0.8077	0.9272
12	rs3217933	4413000	G	A	0.2727	0.2624	0.05432	0.8157	1.054
18	rs2850761	60966397	G	A	0.4636	0.4525	0.04961	0.8237	1.046
1	rs7547892	84658591	G	A	0.4818	0.4711	0.04575	0.8306	1.044
12	rs3217810	4388271	A	G	0.1364	0.1291	0.04571	0.8307	1.065
5	GSA-rs2288816	171326223	G	A	0.08182	0.07645	0.04011	0.8413	1.077
18	GSA-rs17070861	60906480	C	A	0.07273	0.06818	0.03192	0.8582	1.072
7	rs56086116	148418885	A	G	0.07273	0.07748	0.03139	0.8594	0.9339
18	rs12454712	60845884	G	A	0.3636	0.3554	0.02942	0.8638	1.037
3	rs55814436	112956865	A	G	0.2273	0.2345	0.02884	0.8652	0.9601
7	rs846398	42160703	G	A	0.3909	0.383	0.02597	0.872	1.034
7	rs872723	155605744	A	G	0.1636	0.1694	0.02356	0.878	0.9592
22	rs1997644	38715222	G	A	0.4818	0.4742	0.02315	0.8791	1.031
5	rs9313565	171386091	G	A	0.1182	0.1229	0.02076	0.8854	0.9562
18	rs1344229	60956767	A	G	0.3818	0.375	0.01958	0.8887	1.029
4	rs4577515	5642756	G	A	0.4545	0.4483	0.01534	0.9014	1.025
2	rs7588213	121735335	C	A	0.2727	0.2779	0.01315	0.9087	0.9744
17	GSA-rs7210589	62617313	G	A	0.06481	0.06715	0.008477	0.9266	0.9628
4	rs7670299	5576140	G	A	0.3273	0.3316	0.008395	0.927	0.9806
4	rs113153867	5675981	A	G	0.05455	0.05269	0.00682	0.9342	1.037
2	rs11892957	139291103	A	G	0.1182	0.1157	0.005923	0.9387	1.024
4	GSA-rs6446389	5680311	G	A	0.2091	0.2122	0.005773	0.9394	0.9814
Supplementary Table 4: Association of gene variants in the SHH pathway with SCC
Chr - chromosome, BP position - basepair positon, A1- effect allele, A2, Non-effecet allele, freq cases- allele frequency incases, freq controls- allele, frequency in controls, CHISQ-chi-square value, P- P-value, OR- odds ratio			A1

## Sheet: Supplementary Table 5
Chr	START	STOP	Gene
1	45280516	45314226	PTCH2
1	84538745	84709181	PRKACB
1	168053997	168106821	GPR161
2	121488441	121755229	GLI2
2	139259371	139331117	SPOPL
2	169978619	170224123	LRP2
2	219914142	219930238	IHH
2	225334867	225450110	CUL3
3	112929850	113006303	BOC
3	119535800	119818264	GSK3B
4	5544499	5711275	EVC2
4	5712924	5830772	EVC
4	145562148	145667542	HHIP
5	122842793	122957739	CSNK1G3
5	132028320	132073330	KIF3A
5	148868896	148936115	CSNK1A1
5	171283553	171438877	FBXW11
7	41995547	42282469	GLI3
7	98625061	98741723	SMURF1
7	128823713	128858386	SMO
7	148395006	148498128	CUL1
7	155590558	155609967	SHH
9	71622426	71640600	PRKACG
9	89554277	89567104	GAS1
9	98200264	98284247	PTCH1
10	104258719	104398214	SUFU
11	67033881	67054027	ADRBK1
11	69455855	69469242	CCND1
11	74975226	75062873	ARRB1
12	4382938	4414516	CCND2
12	49478204	49493602	DHH
12	57848918	57871051	GLI1
15	64452716	64670968	CSNK1G1
15	90152020	90198682	KIF7
17	4613784	4624794	ARRB2
17	47676246	47755596	SPOP
17	62538413	62658186	SMURF2
17	80192523	80236594	CSNK1D
18	60790579	60987361	BCL2
19	1936148	1986337	CSNK1G2
19	14197500	14233559	PRKACA
22	25960816	26125261	ADRBK2
22	38681697	38719089	CSNK1E
Supplementary Table 5: Sonic Hedgehog pathway genes
Chr- Chromosome. Start- start position of the gene, stop - stop position of the gene
